# Supplementary material for: Neuronal SEL1L-HRD1 ER-associated degradation is essential for motor function and survival in mice
Source: J Clin Invest. 2026 Feb 19;136(8):e196819. doi: 10.1172/JCI196819 (PMC13078874; doi:10.1172/JCI196819)
Supplement: Supporting data values [file jci-136-196819-s082.xlsx]

## Sheet: Fig.1J
		SEL1L intensity (a.u.) Cortex
			Neurons				Astrocytes
		n=1	n=2	n=3		n=1	n=2	n=3
		171.058	121.205	143.784		37.531	72.542	28.962
		135.188	168	142.216		67.308	61.773	17.962
		172.381	111.636	141.5		39.5	101.033	42.346
		146.232	155.028	167.611		59.75	58.727	49.808
		161.659	140.867	103.477		49.441	60.441	60.429
		145.719	176.441	156.243		65.618	71.068	62.667
		176.75	147.174	112.543		53.528	29.81	61.333
		150.943	192.115	169.788		53.409	30.135	73.4
		183.5	153.595	161.212		31.848	41.812	61.952
		134.31	140.962	195.262		91.206	57.659	67.429
		145.843	115.065	159.738		38.811	85.417	68.095
		164.083	150.633	157.319		31.147	101.865	73.125
		166.591	157.295	119.33		48.5	73.568	86.577
		173.685	176.591	116.529		20.692	71.068	65.846
		162.348	178.441	137.466		30.438	58.216	86
		139.225	171.556	124.719		41.765	47.382	58.667
		171.463	188.383	159.541		38.192	109.5	32.531
		174.694	209.333	159.646		49.808	55.059	32.269
		194.574	165.469	134.043		42.346	82.27	30.032
		190.204	162.971	152.023		17.962	68.441	28.5
		140.05	114.071	132.135		28.962	45.795	58.676
		86.033	98.812	148.818		32.417	56.108	28.857
		211.887	142.649	129.135		31.067	61.149	30.381
		151.5	152.345	137.441		48.25	48.958	48.423
		154.045	179.977	167.676		31.1	45.529	34.375
		138.318	131.179	147.219		46.382	24.083	22.95
		156.275	135.75	138.559		58.912	58.312	36.938
		160	175.603	165.719		52.594	39.524	60.923
		145.637	122.5	187.757		83.19	60.528	47.885
		148.519	194.333	168.412		53	47.613	45.794
		162.672	156.615	160.308		42.952	61.162	53.846
		163.735	158.529	143.206		38.094	53.364	40.062
		154.903	189.111	151.344		41.412	48.929	62.115
		162.048	149.812	123.731		48.355	57.059	53.344
		142.235	158.438	121.481		54.156	53.29	43.765
		138.432	169.207	113.27		44.615	53.114	35.9
		232.172	163.295	110.154		59.432	49.977	29.55
		227.49	182.357	99.409		68.417	61.73	38.75
		148.917	167.219	134.135		62.486	57.529	17.968
		180.549	139.441	112.972		56.176	76.023	32.238
		148	157.958	142.235		98.059	38.31	23.714
		130.265	147.938	120.727		50.15	64.971	23.952
		157.275	194.405	111.353		46.519	38.097	41.062
		159.825	117.45	126.692		42.417	71.205	57.095
		161.514	131.188	131.55		44.588	47.841	73.762
		177.611	160.568	119.765		52.892	43.742	123.1
		176.5	113	128.919		46.529	39.625	41.095
		171.409	131.71	84		36.882	42.824	30.654
		132.768	124.604	123.235		39.469	26.625	46.462
		146.667	141.286	157.324		46.5	31.067	47.656
			133.341	139.806			32.417	83.192
				123.865				67.059
				158.023				91.125
				173.703				39.419
	mean	160.554	153.283	139.779		47.8955	56.3585	50.0003

## Sheet: Fig.1K
		SEL1L intensity (a.u.) CA1
			Neurons				Astrocytes
		n=1	n=2	n=3		n=1	n=2	n=3
		188.667	176	232.333		51.417	37.5	79
		171.125	170.889	213.333		61	57	55.25
		211.5	196.333	241		69.25	37.5	107.438
		177.25	161.125	249.111		36.875	57.19	77.364
		187.667	237	219.111		60.6	22.167	83.636
		212.889	214.5	198.5		29.917	44.5	86.45
		199.222	182.556	192.667		30	43.762	79.188
		183.25	191.125	227.667		63.812	70.905	50.8
		205	203	255		123	67.125	56.625
		191.188	186.5	229.778		88.25	112.143	44.269
		188.556	151.75	213.667		112.917	40.917	42.125
		194.417	174.875	170.5		94.062	76.333	65.312
		215.375	158.125	223.333		49.818	68.5	46.917
		175.5	184.75	202.111		77.938	41.75	78.25
		191.5	175.333	167.25		48.333	98.062	86.05
		193.75	184	187.125		46.95	78.688	62.577
		185.333	192.444	191.75		52.25	43.312	44.381
		208.5	192.625	232.375		64.375	66.9	38.625
		201.333	200.667	218.25		97.875	38.917	34.81
		192	177	196		58.889	58.417	50.833
		211.444	195.333	184.625		43.667	28.25	40.125
		201.444	169.875	180		59.25	43.273	25.188
		157.25	165.667	188.438		64.778	37.182	81.615
		181.875	178.667	166.625		98.222	46.75	53.048
		181.875	175.625	189.75		54.25	77.905	34.562
		160.625	159.333	190.312		61.778	81.952	45
		154.875	170.125	162.524		50.625	36.5	47.9
		150.125	172.556	181.19		45.625	41.667	23.125
		158.889	161	196.083		52.333	39.062	62.583
		208.556	177	179.636		56.562	59.812	36.938
		211.167	187.667	212.125		96.81	56.188	57.19
		196.111	175.556	151.636		111.5	75.375	28.667
		209.667	153.75	192.25		108	91.312	52.062
		205.444	177.25	160.75		118	115.583	34.7
		233.5	169.556	156.333		83.857	67.625	46.031
		192.5	163.444	192.688		76.083	94.75	66.714
		168.222	239.778	214.875		61.688	70.25	49.742
		149.556	240.75	242.556		24.625	85.625	35.9
		166.875	171.889	227.167		32.562	49.062	26.364
		170	150.083	232.875		38.188	46.438	75.156
		147.111	170.5	252.25		28.75	36.917	70.476
		151.625	194.875	252.667		57.81	41.19	79.05
		136.167	208.778	252.667		49.143	61.312	33.85
		154	196.667	255		85.905	32.75	63.333
		155.778	176.375	242.625		58.476	38	73.688
		165.889	217.667	228.5		68.062	77.15	47
		196.444	233.167	198.75		57.333	67.85	46.562
		191.5	210.778	191.556		81.583	53.562	54.667
		197	196.625	223.556		96.438	48.25	82.333
		159.875	187	203.625				72.524
				207.333				22.727
				195.25				49.812
				176.75				34.038
				184.667				55.333
				195.333				29.125
				209.375				33.938
				193.75				21.714
				182.238				49.917
				152.583				60.231
				181.333				60.5
				200.125				64.4
								64.231
	mean	183.988	185.159	203.987		66.1108	58.4312	54.2251

## Sheet: Fig. 1L
		SEL1L intensity (a.u.) DG
			Neurons				Astrocytes
		n=1	n=2	n=3		n=1	n=2	n=3
		81.375	103.692	60.083		86.312	57.062	45.286
		92.5	94.406	74.375		96.75	26.952	45.5
		89.188	94.462	56		35.5	121.312	32.714
		111.562	94.875	61.25		48	22.905	58.714
		89.812	81.05	103.833		82.5	67.577	79.688
		116.188	73.938	81.417		95.75	57.059	83.645
		95.812	76.25	112.75		107.95	36.714	86.423
		88.968	91.048	79.125		103.2	32.458	98.923
		101.562	69.545	75.2		72.688	32.615	62.65
		72.769	105.312	83.625		115.25	43.357	61.692
		126.812	71.647	94		69.364	31.769	95.571
		112	78.292	113.429		59.812	51.25	49.154
		97.417	84.346	80.938		28.5	38	61.765
		115.1	54.654	81.917		43.5	51.812	31.923
		90.2	98.346	98.625		92.125	91.455	44.912
		98.562	73.231	85		77.5	76.619	62.3
		93.048	82.923	116.75		57	67.375	71.167
		91.538	86.731	78		46.095	70.762	49.654
		84.6	84.7	101.167		35.167	62.333	84.038
		101.55	95.731	94.083		28.75	46.885	37.406
		91.885	65.231	93.833		20.75	83.438	90.676
		130.125	81.769	121.917		19.375	36	18.231
		76	64.226	118.333		41.75	86.524	119.824
		80.333	68.562	79.688		17.6	48.167	42.062
		96.5	53.115	110.625		37.125	46.962	101.471
		90.613	60.935	75.188		68.192	44.75	84.139
		81.75	48.192	57.15		44.385	44.167	88.679
		83.1	91.346	57.806		85.188	112	49
		64.059	109.308	101.5		54.667	40.812	36.625
		71.219	98.333	94.55		65.714	43.75	50.25
		88.469	71.654	75.688		58.857	71.6	37.7
		94.577	117.938	82.538		56.714	34.81	39.476
		71.692	96.75	124		48.5	35.048	39.077
		65.406	125.462	93		36.667	62.958	51.906
		75.625	81.5	102.05		72.4	18.667	60.25
		89.129	90.55	92.833		45.962	44.292	49.35
		78.812	84.625	65.95		75	56.476	47.75
		119.667	79.619	79.5		70.35	33.429	85.875
		90.667	93.308	95.929		47.941	34.095	57.65
		94.762	88.968	98.55		73.75	45.571	78.8
		66.545	109.562	93		48.714	40	54.429
		78.235	110.364	94.909		56.3	33.125	84.438
		69	102.188	77.714		107.375	36.1	48.344
		67.656	69.688	80.19		107.75	41.19	40.719
		72.5	80.667	73.5		57.538	55.156	30.906
		56.406	81.688	94.938		58.75	41.667	70.839
		86.531	76.062	65.458		72.667	42.875	57.19
		79	58.25	88.25		86.333	53.25	59.281
		97.115	99.857	78.769			100.783	77.846
		96.524	63	63.5			105.806	55.238
				76.75				58.35
				113.762				94.2
				88.5				112.7
				75.562				20.2
				85.346				58.885
				69.45				54.875
				99.6				40.45
				71.524				13.812
				79.125				130.962
				77.562				32.15
				66.577				82
				79.429				80.703
				90.5				54.562
				68.625				30.423
				92.095				66.333
								48.406
	mean	89.0893	84.3579	86.1051				48.269
								67.243
								93.639
								50.098
								36.786
								58.305
								37.167
								79.198
								71.835
								76.859
								46.043

## Sheet: Fig. 1M
		SEL1L intensity (a.u.) Cerebellum
			Neurons				Astrocytes
		n=1	n=2	n=3		n=1	n=2	n=3
		194.625	239.917	237.7		33.875	63.2	48.75
		207.062	202	246.75		39.5	41.875	37.75
		210.688	218.875	219.312		38.25	66.923	41.4
		235.095	225.962	228.077		33.5	44.81	40
		223.25	198.438	238.577		39.462	43.812	51.438
		223.833	205.818	226.962		25.188	109.938	37.05
		218.476	235.75	220.231		26.667	55.667	54
		203.938	205.846	242.583		31.375	43.357	41.6
		226.188	212.077	228.677		23.364	53.333	51.958
		214.375	223	232.562		34.417	43.545	47.8
		240	231	233.429		39	59.125	56.9
		191.833	221.273	237.125		22.75	50.417	36.286
		220.429	234.969	233.917		50.438	39.875	60.083
		228.385	214.222	237.038		14.667	54	55.65
		222.346	192.645	212.692		70.636	56.455	67.308
		203.667	232.429	237.375		33.375	127.143	44.731
		197.091	221.562	238.875		37.615	145.083	50.833
		226.308	211.312	205.875		26.762	58.875	47.1
		216.4	217.346	209		34.048	35.667	60.909
		191.654	203.625	214.905		39.438	80.312	47.95
		225.619	218.143	236.091		45.562	94.667	45.188
		218.05	245.875	207.929		40.625	47.625	54.562
		215.594	227.143	193.7		33.583	144.19	61.917
		212.692	216.312	191.731		57.5	71.417	81.333
		219.382	217.346	185.75		38.75	59.762	139.125
		223	201.625	193.95		47.55	70.231	81.857
		235.176	213.25	183.25		40.083	69.938	91.438
		225.265	208.5	197		33	140.875	80.5
		204.027	220.75	198.156		57.667	103.905	118.762
		185.794	210.286	225		43.375	139.25	39.857
		176.794	217.643	206.846		41.562	121.222	52.235
		243.038	244.4	195.562		39.25	61.938	50.471
		221.577	241.938	208.429		45.688	60.636	65.406
		216.083	230.333	211.688		33.5	108.762	70.344
		248.714	220.8	215.9		48.5	95.083	57.269
		213	232.952	212		23.909	78.5	91.05
		216.065	214.81	203.5		73.25	95.417	70.583
		216.15	229.375	207.571		64.25	123.154	97.154
		235.583	228.654	216.875		72.5	112.423	109.938
		238.875	235.312	223.812		56.5	60.5	126.361
		219.083	240.875	200.55		100.812	55.429	87.941
		211.75	251.5	210.156		123.375	57.188	63.031
		205.577	241.455	215.6		40.524	54.538	54.846
		205.688	237.107	211.206		53.714	57.952	56.048
		207.188	238.083	186.281		36.5	55.25	57.714
		215.667	221.857	167.714		49.625	51.188	70.735
		223	231.048	188.312		52.917	48.75	140.3
		200.115	235.812	191.258		98.735	48.875	107.75
		173.25	226.929	154.857		48.125	40.625	119.324
		205.6		169.531		63.286	58.25	153.029
				180.667				54.75
				197.375				84.833
				179.062				45.812
				159.154				55.562
				185.75				118.286
				201.308				100.938
				156.235				60
				179.095				91.286
				199.048				79.538
				184.188				51.812
				207.794				71.516
				177.938				44.5
				150.588				52.176
				165				57.871
				194.75				62.143
				158.875				77.452
				214.05				40.081
				159.875				40.75
				165.625				46.286
								55.5
								25.25
								59
	mean	215.061	223.432	203.018
						45.9709	73.219	67.3737

## Sheet: Supplem 1E
		Hrd1 intensity (a.u.) Cortex
			Neurons				Astrocytes
		n=1	n=2	n=3		n=1	n=2	n=3
		140.344	136.231	153.806		73.5	76.154	39.5
		152.219	146.355	133.071		73.125	58.125	38.273
		136.559	162.962	124.429		56.333	57.25	25.312
		153.625	175.385	129.192		66.083	47.077	35.5
		126.619	212.056	120.048		78.417	56.667	38.438
		155.529	180.441	130.615		59.25	51.25	47.269
		150.038	186.154	113		85.5	42.083	45.75
		131.231	180.25	141.381		45.125	47.091	67.667
		157.885	194.25	140.115		51.455	52.091	45.167
		163.088	148.938	195.808		65.125	51.438	60.875
		152.5	206.938	141.265		49.083	36.75	49.25
		175.676	170.688	146.294		63.273	36.667	38.625
		120.115	168.462	137.677		72.188	47.375	50.667
		124.385	183.312	171.154		69.75	30.312	52.625
		153.312	178.581	141.406		62.667	50.091	46.875
		161.059	157.857	164.769		57.312	59	101.125
		158.806	162.844	140.292		55.25	36.312	57.111
		138.676	139.731	153.538		47.083	27.167	47.778
		155.059	133.115	115.853		45.5	37.25	28.111
		106.731	182.077	145		42.75	62.417	55.167
		158.023	176.385	177.188		50.333	54.062	61.083
		142.531	221.806	129.875		67.167	47.438	73.778
		157.231	177.692	191.5		61	47.25	23.5
		144.615	208.654	123.125		65	34.125	48.818
		185.962	231.077	226.5		96.562	57	45.25
		162.714	165.688	196.875		76.583	70	60.875
		142.812	219.812	160.667		60.167	49.833	33.438
		130.714	199.731	170.25		61.25	67.417	48.5
		146.382	177.062	168.667		52.667	78.333	70.833
		169	164.844	206.417		63.938	54.375	43.312
		147.577	152.839	196.333		49.5	59	43.5
		180.385	139.75	204.375		52.952	66.2	27.167
		125.205	155.346	201.25		48.812	46.577	44.75
		113.472	206.705	151.111		95.25	43.562	44.167
		144.083	231.381	148.75		105.438	74.5	54.938
		134.581	165.154	204.75		52.583	79.5	26.25
		117.294	165.654	188.667		72.25	64.417	46.125
		159.097	160.971	202.5		41.625	63.25	31.167
		128.176	166.615	171.5		35.25	68.952	48.917
		132.844	167.81	163.875		53.55	77.875	36.167
		139.262	111.312	187.75		56.417	45.312	21.812
		159.812	99.324	201.5		56.812	46.692	32.048
		140.375	85.115	232.778		29	55.938	41.917
		172.032	113.419	218.625		32.375	74.417	41.167
		163.944	142.429	184.25		44.75	110.562	41.125
		139.469	129.062	199.917		46.312	87.583	63.75
		182.161	209.167	210.778		37.688	76.875	64.417
		184.531	144.5	221		27.438	29	42.417
		134.65	128.962	179		52.688	49.364	37.333
		171.824	168.938	218.667		54.885	78.062	31.375
				245				38.222
				218.667				47.333
				222.667				24.75
				217.667				52.375
				204.333				37.25
				212.222				39.25
				206.444				46
				253.5				76.111
				213.625				15.5
				200.5				16.778
				190.75				20.75
				251.778				17.625
				246.625				20.556
				208.667				32.833
				206.833
	mean	148.484	167.877	181.176		58.3802	56.4008	43.5362

## Sheet: Supplem 1G
		Hrd1 intensity (a.u.) CA3
			Neurons				Astrocytes
		n=1	n=2	n=3		n=1	n=2	n=3
		234.583	231.562	214.625		15.688	50.625	32.667
		213.25	234.125	186.125		8.625	51.238	21.762
		247.889	232.833	168		20.562	46.375	22.905
		203.75	253.125	198.75		34.214	23.857	46.615
		244.583	245.375	182.333		14.952	41.19	22.538
		235.5	182.429	215.438	13.905	97.375	32.19	26
		247.889	171.125	187.115	49.2	81.406	42.625	39.667
		248.25	241.636	187.385		84.875	25.9	48.692
		197.476	229.727	206.562		71	44.3	48.19
		248.375	241.875	182.6		66.917	33.688	23.462
		189.812	230	177.062		44.75	41.286	26.238
		215.375	209.438	175.062		74	70.75	40.818
		190.583	226.75	185.333		62.938	91.812	33.038
		216.762	208.905	213.077		55.833	41.708	48.455
		209.476	191.429	181.1		38.667	24.95	35.688
		223.625	236.125	168.095		40	16.692	26.75
		243.375	200.875	202.5		73.062	18.656	47
		246.333	230.583	173.538		28.688	26.438	37.55
		238.875	189.5	185.71		77.438	29.706	38.438
		239.75	169.125	178.077		10.062	47.154	65.375
		242	194	254		12.938	37.194	40
		245.417	196.812	249.833		14.625	45.923	51.062
		233.25	187.875	247.667		38.125	32	17
		241.667	172	255		31.917	46.125	29.25
		241.438	156.917	249.048		17.25	21.5	25.15
		237	198	235.281		8	13.375	25.333
		222.833	195.857	227		42	24.5	33.769
		225.083	194.625	239.962		14.875	19.167	46.792
		227.265	217.909	189.375		30.048	19.083	48.5
		225.619	187.333	185.781		18.75	26.5	25.412
		237.583	216	230.762		21.806	33.125	41.286
		205	205	222.471		26.062	32.818	43.05
		209.273	165.556	232.781		28.125	37.75	39.583
		225.312	174.188	244.688		30.5	29.5	28.438
		206.417	186.917	226.577		54.75	19.562	34.516
		219.312	189.875	222.038		20.222	21.875	24.812
		232.75	207.833	236.048		14.917	35.312	67.143
		202.75	187	205.838		27	24.45	39.143
		220.182	189.636	223.412		28	60.5	46.312
		215.812	204.188	235.423		25.667	20	19.923
		188.833	231.25	245.581		21.5	27.769	28.238
		210.917	174.417	239.206		106.25	36.73	16.75
		207.812	175.55	191.045		87.438	44.5	43.938
		220.25	169.667	233.889		28.25	33.429	28
		199.364	187.562	233.235		61.048	80.083	12.476
		248.167	180.667	235		20.545	45.115	8.81
			166.556	223.731		19.062	23.167	39.7
			160.917	235.71		57.75	12.188	9.077
				214.459		21.062	19.381	46.308
				208.622		30.25	18.667	23.806
				195.382				41.765
				225.577				35.618
				249.85				43
				189.312				44.688
				220.3				30.231
				242.622				28.654
				238.806				27.038
				229.098				58.143
				225.923				27.065
				215.477				92.714
	mean	224.496	200.639	214.572		39.1957	34.8486	35.739

## Sheet: Fig. 2C
		Sel1L Intensity (a.u.) Cortex
			Sel1Lf/f					Sel1LSynCre
		n=1	n=2	n=3			n=1	n=2	n=3
		227.352	145.906	148.519			139.808	146.341	121.951
		229.094	143.293	148.519			140.244	148.519	216.028
		168.118	142.422	148.519			144.164	143.293	217.334
		166.812	141.551	151.568			141.986	141.115	212.544
		169.861	138.937	152.875			144.164	136.324	202.526
		171.167	136.76	149.826			131.533	72.3	196.429
		168.554	135.017	149.826			215.157	70.557	138.937
		172.909	224.739	147.648			213.85	71.864	138.066
		174.652	216.463	146.777			218.206	73.606	142.422
		175.087	212.108	145.906			233.449	71.429	143.728
		175.523	207.317	144.599			227.787	67.944	145.47
		174.216	198.171	148.955			222.997	65.767	150.261
		207.753	193.38	151.568			221.69	64.895	153.31
		199.477	189.895	154.181			224.739	63.589	152.003
		194.251	228.223	154.181			175.087	59.233	157.23
		192.509	219.077	156.794			180.314	55.314	157.23
		195.557	215.157	158.101			184.233	46.167	161.15
		199.913	112.369	159.408			182.491	37.892	161.15
		187.282	121.08	155.052			187.718	42.247	175.523
		175.523	125.871	154.617			189.024	46.167	190.767
		172.038	129.355	158.537			185.105	51.829	193.815
		172.474	129.355	161.15			179.878	52.7	198.171
		172.474	127.613	162.456			175.523	44.425	206.446
		168.554	124.564	163.328			172.038	34.843	196.864
		165.505	100.61	162.021			167.247	50.523	190.767
		165.941	115.418	163.763			162.456	70.122	199.042
		168.99	123.693	160.714			158.101	71.864	117.596
		168.118	125	160.279			149.39	75.348	108.449
		169.861	127.178	135.453			145.906	78.397	106.272
		162.456	129.791	135.017			141.551	79.268	102.787
		161.585	134.146	136.324			133.275	76.22	104.53
		158.972	133.711	139.373			128.92	81.882	190.331
		158.972	135.889	141.551			94.948	82.753	187.718
		157.23	182.491	136.324			89.286	84.93	182.056
		155.923	182.491	132.84			85.366	89.286	176.394
		152.875	182.056	131.533			81.01	87.108	177.7
		149.39	178.136	132.404			77.091	88.85	179.878
		147.648	177.7	128.484			69.251	87.108	177.265
		148.084	178.571	152.875			66.638	87.108	171.167
		148.519	141.551	175.087			60.976	86.672	168.99
		148.519	142.422	187.718			57.056	86.237	171.167
		146.341	144.164	184.669			42.683	87.544	172.038
		172.474	146.777	185.54			47.038	89.721	170.296
		170.732	145.906	187.718			51.829	92.77	173.345
		173.78	145.035	183.362			61.411	93.641	168.554
		192.944	142.857	183.798			65.331	90.592	165.07
		195.122	138.502	184.233			65.767	94.077	161.15
		199.477	138.066	185.105			65.767	98.432	158.101
		127.613	141.551	180.314			66.202	97.125	154.181
		124.564	143.293	180.314			133.711	104.53	148.519
		123.693	145.906	174.652			128.049	111.934	66.638
		121.951	202.962	178.136			125.436	239.111	61.847
		118.902	197.3	179.443			166.376	236.934	57.491
		110.627	195.122	175.087			168.118	232.143	59.669
		105.836	209.059	172.909			169.425	232.143	63.589
		114.547	214.721	171.167			172.474	224.303	64.46
		117.16	217.77	169.425			108.885	219.077	60.54
		108.449	162.021	167.683			114.983	149.826	67.073
			158.101	165.505			121.516	155.052	64.895
			155.052	167.247			82.317	159.408	62.282
			155.052	166.376			83.624	164.199	73.606
			152.003	117.16			79.268	161.585	71.429
			152.439	108.449			79.268	156.794	70.122
			155.923	124.564			76.655	156.794
			158.537	123.693			77.962	151.568
			160.714	233.885			74.477	150.697
			163.763	234.756			121.951	147.213
			153.746	133.275			128.049	231.707
				132.404			128.484	204.704
				127.613			131.533	202.091
				130.662			138.066	195.993
				137.631				191.638
				139.808				236.498
				224.673				227.787
				211.892
	mean	164.206	159.497	158.771			132.061	115.671	145.339

## Sheet: Fig. 2D
		Sel1L Intensity (a.u.) CA3
			Sel1Lf/f				Sel1LSynCre
		n=1	n=2	n=3		n=1	n=2	n=3
		158.938	216.667	172.5		160.167	50.417	50.667
		194.812	203.333	159.667		53.2	52.095	65.75
		164.333	182.5	228		73.667	49.375	68.625
		162.125	206.667	190.667		118.167	62.7	69.5
		168.909	220.5	190.333		95	105.667	72
		189.455	149	178.5		132	63.062	53.333
		176.857	152.167	169.333		63.222	50.455	72.375
		193.667	202	184.5		104.667	56	55.625
		175.25	165	191.75		132	50.545	43.667
		180.375	198.25	172.667		110.75	62.25	48.625
		175.556	175.667	179.833		138.667	54	53.778
		171.545	191.5	180		66.75	54.273	59
		179.222	193.75	167.667		115	50.312	51.8
		154	177.75	172.5		89.667	79	60.875
		235.5	186.833	177.25		81.833	60.5	62.643
		167	146.5	181		72.75	65.083	62.812
		202.667	207.75	197.5		107.333	83.875	62.667
		176	180.667	177.667		54.5	61.778	58.8
		196.833	165.75	163		109	59.125	70.25
		175.625	198	158.333		81.556	65.875	74.417
		177.111	201	178		79.889	59.3	65.125
		200.25	186.667	167.5		59.333	57.727	65.111
		175.444	178.75	177.333		75.75	70.812	48.083
		182	178.5	153.889		80.125	63.667	68.2
		151.3	148	188.25		62.8	64.917	47.25
		176.875	188.5	210		63.636	68.167	52.214
		178.25	200	185.5		60.667	73.875	50.714
		181.75	200.5	150.167		48.333	49.833	57.688
		174.4	167	155.5		68.091	58.125	56.25
		182.167	184.167	249.5		84.4	54.5	50.5
		180	139.111	175		103.875	65	37.667
		199.75	177.5	192		73	53.111	48.5
		183	174.25	202.5		37.667	58.182	49.875
		183	207.25	158		64.333	60.429	47
		185.5	170	176.667		55.833	53.786	34.25
		195.5	210.5	196		65.875	60.091	56.125
		210.182	175.5	193.25		64.125	52.375	64.167
		180.125	239.5	155.167		47.182	60	38.833
		199	181.5	163		50.625	39.875	38
		192.5	182.5	169		51.875	53.1	53.2
		198	203	158		51.5	38.125	52.4
		193.5	181	180		50.875	41.083	43
		203.167	224	171		59.75	51.125	43.444
		178.75	207.333	172.556		61.111	68.3	51.938
		231.375	201.667	164.667		45.667	72.167	50.143
		233.667	163	152.333		72.889	55.25	44.406
		155.222	176.375	149.889		133	54	65.188
		156.333	180.5	170.75		58	59.545	57.143
		166.75	165.5	170.5		61.364	43.5	55.5
		163.5	158	159.333		51.75	37.375	54.25
		168.875	173	189.25		55.364	55.562	58.5
		202.333	201.5	149.8		89.875	54.667	59.5
		203.125	174.75	147		56.889	50.731	44.938
		178.5	161.667	167		68.818	59.25	56.625
		214	186.5	145.833		66.125	47.444	49.25
		206.625	174.333	126.222		61.375	48.75	53.417
		191.25	157.5	135.667		62.111	46.375	52.5
		214.25	175.167	159.333		67.875	52.625	51.125
		173.625	204.833	153.25		71.5	58.167	39.5
		164	148.667	177		64.583	60.667	58.778
		192.667	183.5	173.5		56	48.75	66.625
		155	162.333	192.833		64.5	45.875	43.875
		187.167	182.75	189.875		53.875	71.625	61.727
		174.5	174.667	180.333		61.625	56.167	49.545
			172.5	223		57.75	57	56.438
		163	192.75	185		60.125	51	63.25
		187.545	198	186		46.636	62	79.545
		187.75	176.25	205		68	60.667	57.5
		180.375	145.667	136		52.636	60.875	65.65
		190.667	183.167	175.75		63.5	55.833	50.25
		170.333	153.5	178.25		42.438	53.1	87.909
		172.5	149.333	200		49.286	58	46.667
		167.667	142.25	170		49.438	49.81	56.571
		180	146.5	177.5		56.167	46.077	45.727
		171	138.5	135		54.688	39.312	41.75
		191		153			45.75	57.286
		245.667					140.5	52.833
							105.167
	mean	184.217	180.412	174.333		72.0586	58.6599	55.463

## Sheet: Fig. 2E
		Sel1L Intensity (a.u.) CA1
			Sel1Lf/f					Sel1LSynCre
		n=1	n=2	n=3			n=1	n=2	n=3
		186	133.333	137.667			187	185.5	178.889
		191.667	165.778	168.333			205.375	191.167	180.375
		216.333	176.5	157.25			140.375	184.167	131.5
		174.5	193.667	153.5			125.111	180.5	167
		159.667	183.75	175.5			87	181.5	120.5
		168.75	202.75	189			159.25	180.667	203.444
		169.333	188.833	189			194.667	190.833	195.222
		152	177.9	204			208.778	158.222	144.375
		180.75	186.333	156.625			151.333	122.375	206.833
		156	183	162			113.667	107.167	178.111
		183	172.833	202.333			190.333	145.333	87.556
		156	157.333	176			149.5	196.333	176
		133.25	153.5	152			89.125	191.556	130.75
		171	154.167	177			151.167	189.5	126
		134.5	147.25	177			153.222	137.5	167.167
		192.75	175	150			163.75	199.222	152
		158.5	147.5	179.333			90.444	202.833	132.667
		135.5	109.875	167.75			167	203.667	123.875
		193.25	117.333	134			156.111	185.333	175.375
		141.667	153.667	151.167			123.444	190.875	138.375
		148.25	162.333	177			92.75	183.444	190
		154.667	178.25	133.5			109.167	171.111	198.625
		140	136.75	118.125			157.667	170.333	150.625
		116	184.5	123.5			117.556	158.778	121.5
		168.5	123.5	138.5			168.333	96.556	118.75
		145.625	183.5	154			127	164.667	156.909
		133.1	161.833	172.5			177.5	174.778	170.5
		146.875	173.5	199.333			163.5	183.333	188.667
		175	140.375	189.5			135.333	210.833	167.167
		154.375	160.5	181.5			164.778	113.5	159.167
		127.375	145.667	194.75			170.333	185.111	175.2
		162.5	138	178.5			116.333	173.25	131.167
		151.5	149.833	180.333			146.333	190.375	147.667
		142.625	156	151.5			194	158.875	179.5
		149.833	146.667	167.667			183.333	204.889	163.667
		161.333	158.25	191.625			175.75	138.778	188
		128.667	143.5	213.75			144	195.333	145.667
		157	159.333	165.667			157	196.333	140.444
		190.167	155.333	214.667			176.333	116.111	158.667
		152.875	147.625	118.25			118.333	98	164.625
		154.444	121.167	230			170.333	115.875	128.667
		138.875	118.833	162.5			135	175.833	134.778
		151.667	143.75	168.5			163.5	121.222	133.375
		167.778	124.75	182.5			179	173.125	113
		177	156	132.25			138.111	172	197.778
		178.167	140.333	161.333			180.333	187.444	158.778
		190.5	141.667	177.25			122.167	138.333	148.444
		173.125	142.333	117			138.167	125	145.5
		186.889	110.25	126.833			162.167	158.444	180.1
		144.25	147.833	222			163.417	187.667	192
		163.75	150.5	181			170	154.556	171.25
		183	132.333	189			130.125	169.444	160.625
		156.778	143	208			188.111	183.833	165.625
		144.5	175.75	135			195	191.444	183.375
		146.375	135.167	115.75			184.5	135	115.5
		134.889	140.167	127.333			193.167	185.125	157
		152.5	146.111	132.833			147.75	132.125	197.333
		148.222	130.5	149.5			164.75	192.625	159.625
		130.875	129.167	164.778			147	195.333	136.875
		166.444	162	180.25			130.5	101.75	171.556
		153	143.333				156	167.125	182.222
		169.875	140.5				162.5	142.727	171.625
		149.375	145.167				96.833	98.833	148.75
		146.667	153.667				117.167	123.875	167.667
		144.333	135.25				128.5	190.833	205
		168	155				184.333	164.333
		145.5	157				174.167	185.444
		161.889	166.5				132.75	162.833
		189.167	172.333				121.5	119.625
		175.75	165				163.5	99.5
	mean	159.347	153.013	166.454			152.033	163.713	159.369

## Sheet: Supplem Fig.2B
	Cortex
	Western Blot	Sel1Lf/f								Sel1LSynCre
	SEL1L	1.00944	1.04692	0.994774	0.9955	1.00465	0.948721			0.65185	0.531334	0.698211	0.612145	0.498609	0.644056
	HRD1	0.883125	0.907004	0.92114	1.10993	1.06088	1.11793			0.799187	0.779932	0.811574	1.0472	0.811426	0.949295
	OS9	0.86661	0.935701	1.00994	1.18775	0.983726	0.895403			2.10281	1.84947	2.0064	2.58909	1.43759	2.45907

[truncated: 33 more sheets: Supplem Fig. 2D, Fig. 3B, Fig. 3C, Fig. 3D, Fig. 3E, Fig. 3F, Fig. 3H, Fig. 3I, Fig. 4B, Fig. 4D, Fig. 4F, Fig. 4G, Fig. 4H, Fig. 4I, Fig. 4K, Fig. 4L, Supplem Fig. 4B, Fig. 5B, Fig. 5D, Fig. 5F …]
